# Supplementary material for: Age- and Sex-Specific Patterns of Arterial Stiffness Assessed by Cardio–Ankle Vascular Index in Apparently Healthy Chinese Adults: A Cross-Sectional Study
Source: Metabolites. 2026 Apr 29;16(5):300. doi: 10.3390/metabo16050300 (PMC13208408; doi:10.3390/metabo16050300)
Supplement: Supplementary file 1 [file metabolites-16-00300-s001.zip]

Archive with 1 entries (1 files):
- metabolites-4236319-supplementary.pdf
